# Supplementary material for: Efficient parallelization of tensor network contraction for simulating quantum computation
Source: Nat Comput Sci. 2021 Sep 13;1(9):578–87. doi: 10.1038/s43588-021-00119-7 (PMC10766539; doi:10.1038/s43588-021-00119-7)
Supplement: Supplementary file 2 — Source data for Fig. 2. [file 43588_2021_119_MOESM2_ESM.xlsx]

## Sheet: supremacy
	Trial 1	Trial 2	Trial 3	Trial 4	Trial 5	Trial 6	Trial 7	Trial 8	Trial 9	Trial 10
	Contraction cost before slicing (logarithm base 10)
m12	13.03	13.0359	13.0266	13.0785	13.1359	13.0357	13.0459	13.0535	13.0489	13.0333
m14	13.8	13.8095	13.7861	13.8584	13.8654	13.8209	13.8568	13.8081	13.8313	13.7982
m16	16.59	16.8896	16.4811	16.809	16.7659	17.0886	17.0935	16.5296	17.239	17.0142
m18	17.13	17.3229	17.3041	17.3229	17.3308	17.273	17.2707	17.2834	17.271	17.2875
m20	18.17	18.545	18.6172	18.5473	18.4717	18.5768	18.6635	18.5908	18.5768	18.4468
	Contraction cost after slicing (logarithm base 10)
m12	13.063	13.0466	13.0356	13.1022	13.1665	13.0454	13.0535	13.0613	13.0857	13.0442
m14	13.8958	13.8574	13.8556	13.892	13.9137	13.8501	13.9154	13.9873	13.8804	13.8695
m16	17.4118	17.5842	17.0604	17.6216	17.3249	17.1956	17.245	17.1357	17.358	17.2458
m18	17.414	17.4075	17.3939	17.4075	17.3833	17.3111	17.3321	17.3747	17.3082	17.4084
m20	18.8236	19.4493	19.3252	18.9843	19.1549	19.1619	19.2133	19.229	19.4656	19.1284
	Contraction cost of each subtask after slicing
m12	180623486350	173953417536	169610884124	197715760068	229251520050	173481453486	176718029646	179931179982	190317129192	173008909070
m14	153656115024	140640126002	140050997394	152297939980	160124395772	138314309998	160751284790	189675416370	148280490974	144620691380
m16	246131817930	366124882920	219183556608	399024039158	201509744536	299246325004	335324691232	260667423558	217473588858	335930547508
m18	247392156364	487402981616	236215572710	487402981616	461061759530	390381082412	409719031830	451986205644	387842601484	488485768714
m20	397052941950	419281777430	315054090648	574842870542	425700614806	432683000806	486996345368	505008884126	435325603000	400526869496
	Number of slices
m12	7	7	7	7	7	7	7	7	7	7
m14	10	10	10	10	10	10	10	10	10	10
m16	21	21	20	21	21	20	20	20	21	20
m18	21	20	21	20	20	20	20	20	20	20
m20	25	27	27	25	26	26	26	26	27	26
	Slicing overhead
m12	1.07883	1.0249	1.02107	1.05624	1.07303	1.02272	1.01746	1.01814	1.08832	1.02542
m14	1.24687	1.11646	1.17352	1.08034	1.11776	1.06963	1.14457	1.51062	1.11951	1.17846
m16	6.63388	4.94977	3.79543	6.49555	3.62273	1.27949	1.41748	4.03735	1.31521	1.70449
m18	1.92303	1.2149	1.2297	1.21483	1.12852	1.09158	1.15168	1.23385	1.08959	1.32113
m20	4.50369	8.02291	5.10448	2.73511	4.82141	3.8474	3.54622	4.3471	7.74179	4.80343

## Sheet: QEC
	Trial 1	Trial 2	Trial 3	Trial 4	Trial 5	Trial 6	Trial 7	Trial 8	Trial 9	Trial 10
	Contraction cost before slicing (logarithm base 10)
QEC regular	14.2889	14.8294	14.8175	14.3608	14.8294	14.7274	14.6156	14.8126	14.6072	14.2816
QEC ZX	14.7186	14.621	14.465	14.4527	14.6341	14.5886	14.879	14.5377	14.7282	14.6583
QEC XZZX	14.5134	14.5855	14.252	14.5754	14.6052	14.4768	14.7144	14.6579	14.6641	14.2616
	Contraction cost after slicing (logarithm base 10)
QEC regular	14.6533	14.5333	14.3267	14.3249	14.2435	14.4899	14.6034	14.8154	14.5478	14.3719
QEC ZX	14.4799	14.5877	14.1655	14.4779	14.1226	14.2399	14.6611	14.3586	14.541	14.541
QEC XZZX	14.637	14.4494	14.3158	14.4917	14.5127	14.6378	14.7793	14.808	14.4661	14.3017
	Contraction cost of each subtask after slicing
QEC regular	109886376260	166731983506	51806267547	51583354847	42774982542	150869672207	783632629401	159593952378	172354393823	229927379256
QEC ZX	294833007226	94473149381	142954735763	146754996980	64748903974	84831389323	223771784783	111494704143	84842353523	42425186190
QEC XZZX	211683952361	68719076283	101028968479	605956600218	158993766115	106027252653	146869148546	39224832382	71401994846	195601223894
	Number of slices
QEC regular	13	12	13	13	13	12	10	13	12	11
QEC ZX	11	13	11	12	12	12	12	12	13	14
QEC XZZX	12	13	12	10	12	13	13	15	13	11
	Slicing overhead
QEC regular	2.31422	0.505759	0.323014	0.920658	0.259504	0.578763	0.972196	1.00652	0.872029	1.23116
QEC ZX	0.577133	0.926168	0.501744	1.05977	0.307955	0.448009	0.605496	0.662076	0.649786	0.763245
QEC XZZX	1.32928	0.731043	1.15819	0.824701	0.808237	1.44857	1.1611	1.41275	0.633828	1.09663

## Sheet: QAOA
	Trial 1	Trial 2	Trial 3	Trial 4	Trial 5	Trial 6	Trial 7	Trial 8	Trial 9	Trial 10
	Contraction cost before slicing (logarithm base 10)
CFI I blue 4	7.33268	7.62987	7.6768	7.39877	7.4965	7.39342	7.2857	6.81468	7.29575	7.67255
CFI I red 4	7.65648	7.6721	7.60174	7.79076	7.65245	7.73174	7.72967	7.59145	7.67741	7.68455
CFI II blue 4	7.42331	7.68484	7.32041	7.25637	7.57952	7.65461	7.08097	7.50758	7.65165	7.2552
CFI II red 4	7.63226	7.89225	7.72776	7.66508	7.88497	7.75172	7.7002	7.51116	7.69054	7.67878
CFI I blue 5	11.9568	11.9174	12.1334	11.8423	12.0307	12.2193	11.5204	11.8474	12.0606	12.0617
CFI I red 5	11.4705	11.5242	11.486	11.6221	11.1924	11.5954	11.303	11.4582	11.6317	11.4274
CFI II blue 5	11.9539	11.5524	12.3609	11.6922	12.0092	11.7317	11.864	11.7527	11.6893	11.543
CFI II red 5	11.3925	11.5027	11.7149	11.4748	11.7445	11.6518	11.3036	11.2798	11.664	11.5984
CFI I blue 6	14.575	14.6173	14.5968	14.582	14.6399	14.6096	14.5905	14.5688	14.616	14.5964
CFI I red 6	14.5514	14.5767	14.5452	14.6139	14.5503	14.5909	14.5886	14.6948	14.6236	14.5997
CFI II blue 6	14.6011	14.6501	14.5656	14.5554	14.5777	14.597	14.5842	14.6068	14.5805	14.5774
CFI II red 6	14.5611	14.5983	14.5497	14.6093	14.5492	14.633	14.618	14.5697	14.5925	14.5819
	Contraction cost after slicing (logarithm base 10)
CFI I blue 4	7.33268	7.62987	7.6768	7.39877	7.4965	7.39342	7.2857	6.81468	7.29575	7.67255
CFI I red 4	7.65648	7.6721	7.60174	7.79076	7.65245	7.73174	7.72967	7.59145	7.67741	7.68455
CFI II blue 4	7.42331	7.68484	7.32041	7.25637	7.57952	7.65461	7.08097	7.50758	7.65165	7.2552
CFI II red 4	7.63226	7.89225	7.72776	7.66508	7.88497	7.75172	7.7002	7.51116	7.69054	7.67878
CFI I blue 5	12.4507	11.9329	11.7477	11.852	12.0846	12.2155	11.5256	11.8572	12.0755	12.0977
CFI I red 5	11.4742	11.4993	11.3476	11.6265	11.1761	11.6006	11.3163	11.4574	11.3635	11.4344
CFI II blue 5	11.9247	11.5231	12.3609	11.6142	12.0335	11.7702	12.3383	11.7388	11.7056	11.5509
CFI II red 5	11.3925	11.4904	11.7147	11.4748	11.6226	11.6509	11.2991	11.2797	11.6701	11.5983
CFI I blue 6	14.7885	14.788	14.6783	14.6627	14.6701	14.8201	14.7003	14.6257	14.7238	14.685
CFI I red 6	14.6717	14.754	14.6345	14.6424	14.6019	14.7533	14.6798	14.6948	14.6575	14.6151
CFI II blue 6	14.732	14.6602	14.5807	14.5883	14.6027	14.7006	14.6396	14.6771	14.7295	14.6413
CFI II red 6	14.6778	14.5928	14.6659	14.6384	14.6854	14.6713	14.6922	14.6975	14.8123	14.8021
	Contraction cost of each subtask after slicing
CFI I blue 4	43023656	85290192	95023152	50095392	62738088	49482176	38612872	13053024	39516912	94098680
CFI I red 4	90679568	94000816	79941888	123533656	89842448	107837992	107323632	78069632	95156088	96735168
CFI II blue 4	53008112	96799448	41825048	36091368	75953568	90290056	24098936	64359592	89675816	35993728
CFI II red 4	85761400	156056912	106854608	92493752	153460072	112913296	100283112	64892480	98077512	95456904
CFI I blue 5	44105063214	53549248644	69913398000	88910991456	75943766789	51326849950	20964399250	11246358120	18590874325	9782898955
CFI I red 5	74495946984	39462247562	222645464180	105793288272	74997611212	49829044148	51783795126	573405491088	115460067240	33983197176
CFI II blue 5	52552627983	20843633130	573908739857	12853750416	16876736974	18409175680	34049988241	34252730946	31731097372	22220249845
CFI II red 5	493720347144	38661059622	129603231144	596767939120	104852768098	55957239802	99558556924	380818506376	116958278380	793084627544
CFI I blue 6	300064842312	149842084955	232775312924	224557217400	228436052016	161329383746	122445434848	206233016774	258483785110	236398433190
CFI I red 6	114640411740	138551918134	210477539608	214322898744	195236782810	138338768358	233610799140	241784000920	221901645330	201262736534
CFI II blue 6	131706921056	223276502424	185941568696	189233641030	195607259926	245079002152	212968716482	116088262230	261939015584	213794937250
CFI II red 6	232547775830	382397028818	226245277710	212334282372	236624858664	229078286674	120189920714	243323054868	158482487302	154800791430
	Number of slices
CFI I blue 4	0	0	0	0	0	0	0	0	0	0
CFI I red 4	0	0	0	0	0	0	0	0	0	0
CFI II blue 4	0	0	0	0	0	0	0	0	0	0
CFI II red 4	0	0	0	0	0	0	0	0	0	0
CFI I blue 5	7	5	4	4	5	6	5	7	7	8
CFI I red 5	3	4	1	3	2	4	3	0	2	4
CFI II blue 5	5	5	3	6	7	6	7	5	5	5
CFI II red 5	0	4	3	0	3	4	2	0	3	0
CFI I blue 6	12	13	12	12	12	13	13	12	12	12
CFI I red 6	13	13	12	12	12	13	12	12	12	12
CFI II blue 6	13	12	12	12	12	12	12	13	12	12
CFI II red 6	12	11	12	12	12	12	13	12	13	13
	Slicing overhead (1 indicates no slicing)
CFI I blue 4	1	1	1	1	1	1	1	1	1	1
CFI I red 4	1	1	1	1	1	1	1	1	1	1
CFI II blue 4	1	1	1	1	1	1	1	1	1	1
CFI II red 4	1	1	1	1	1	1	1	1	1	1
CFI I blue 5	3.1183	1.0363	0.411368	1.02272	1.13216	0.991338	1.01208	1.02274	1.03492	1.08637
CFI I red 5	1.00851	0.944129	0.727107	1.01018	0.963105	1.01205	1.03109	0.99823	0.539155	1.01623
CFI II blue 5	0.934938	0.934742	1.00006	0.835613	1.05758	1.09259	2.98044	0.968562	1.03822	1.01835
CFI II red 5	0.999998	0.971919	0.999518	0.999946	0.755303	0.998017	0.989739	0.999628	1.01407	0.999842
CFI I blue 6	1.63517	1.4815	1.20644	1.20413	1.07198	1.62344	1.28779	1.14009	1.28163	1.22623
CFI I red 6	1.31901	1.5041	1.22849	1.06789	1.12627	1.45339	1.23386	1	1.08121	1.03605
CFI II blue 6	1.35178	1.0235	1.03542	1.07883	1.05932	1.26945	1.1361	1.17581	1.40927	1.15871
CFI II red 6	1.30841	0.987399	1.30666	1.06919	1.3684	1.09223	1.18649	1.34234	1.65899	1.66038
