# Supplementary material for: Efficient parallelization of tensor network contraction for simulating quantum computation
Source: Nat Comput Sci. 2021 Sep 13;1(9):578–87. doi: 10.1038/s43588-021-00119-7 (PMC10766539; doi:10.1038/s43588-021-00119-7)
Supplement: Supplementary file 3 — Source data for Fig. 3. [file 43588_2021_119_MOESM3_ESM.xlsx]

## Sheet: Sheet1
Projected running time for Sycamore random circuit sampling on Summit (s)
	m=12	m=14	m=16	m=18	m=20
qFlex	13032	11698560
SFA	7200	1209600	126144000	3153600000	315360000000
Cotengra	46.747	3014.32	1.16752e+06	2.01498e+06	6.52591e+08
ACQDP	17.875	88.1481	105396	114688	1.66753e+06
Total number of floating point operations (FLOPs)
qFlex	2.8399e+21	4.06525e+24
Cotengra	8.85184e+18	3.74188e+19	3.00738e+23	7.85507e+23	2.53583e+26
ACQDP	1.1298e+18	5.72875e+18	6.42922e+21	8.3008e+21	1.06682e+23
