# Supplementary material for: Efficient parallelization of tensor network contraction for simulating quantum computation
Source: Nat Comput Sci. 2021 Sep 13;1(9):578–87. doi: 10.1038/s43588-021-00119-7 (PMC10766539; doi:10.1038/s43588-021-00119-7)
Supplement: Supplementary file 4 — Source data for Fig. 5. [file 43588_2021_119_MOESM4_ESM.xlsx]

## Sheet: Fig. 4 b
	I	X	Y	Z
I	1	-2.06e-19	0	-1.57e-07
X	2.08e-07	0.994	0	-5.25e-09
Y	0	0	0.987	0
Z	5.59e-06	-4.38e-10	0	0.993

## Sheet: Fig. 4 c
	I	X	Y	Z
I	1	-2.15e-09	-1.08e-11	5.52e-09
X	2.03e-07	0.993	-8.98e-05	5.52e-09
Y	3.97e-09	8.8e-05	0.986	-7.67e-06
Z	5.84e-06	-5.82e-10	7.96e-06	0.992

## Sheet: Fig. 4 e
	I	X	Y	Z
I	1	-1.87e-08	5.52e-11	1.98e-07
X	3.19e-07	0.992	-9.6e-07	5.45e-08
Y	4.25e-09	1.05e-06	0.981	-9e-05
Z	1.35e-05	-1.44e-09	8.96e-05	0.988

## Sheet: Fig. 4 f
	I	X	Y	Z
I	1	1.15e-08	-3.56e-11	-5.28e-07
X	2.63e-06	0.992	-0.000105	3.55e-08
Y	-7.14e-09	0.000105	0.987	-5.47e-06
Z	2.04e-07	1.45e-08	5.47e-06	0.994
